# Supplementary material for: A Multilocus Approach to Understanding Historical and Contemporary Demography of the Keystone Floodplain Species Colossoma macropomum (Teleostei: Characiformes)
Source: Front Genet. 2018 Aug 14;9:263. doi: 10.3389/fgene.2018.00263 (PMC6102471; doi:10.3389/fgene.2018.00263)
Supplement: Supplementary file 3 [file Table_3.xls]

## Sheet: Plan1
Supplementary Table S3. Genetic parameters per locus and per sampling locality of groups of individuals of Colossoma macropomum.
				Cm2B1		Cm1G7		Cm1H8		Cm2G5		Cm1D1		Cm1C6		Cm1A8		Cm1E3		Cm1F7		Cm1A11		Cm1F4		Cm1F5		Cm1B8
Mexiana		N		31		31		31		31		31		31		31		31		31		31		31		31		31
		NA		6		11		21		4		14		11		5		7		7		13		14		18		15
		HO		0.83871		0.83871		0.96774		0.48387		0.90323		0.93548		0.45161		0.25806		0.41935		0.90323		0.93548		0.80645		0.87097
		HE		0.80434		0.82443		0.93443		0.49656		0.90270		0.88630		0.40296		0.60338		0.62665		0.89265		0.91433		0.88683		0.92121
		P		0.70654		0.77693		0.36012		0.53951		0.34530		0.62561		0.51079		0		0.00034		0.72823		0.15696		0.06030		0.18075
Almeirim		N		36		36		36		36		36		36		36		36		36		36		36		36		36
		NA		5		11		23		3		15		15		6		7		6		18		15		18		15
		HO		0.80556		0.83333		0.97222		0.44444		0.86111		0.88889		0.55556		0.22222		0.27778		0.88889		0.86111		0.77778		0.88889
		HE		0.79930		0.85055		0.94444		0.44953		0.89358		0.86346		0.49491		0.58294		0.42410		0.91354		0.91197		0.91393		0.92293
		P		0.48088		0.97108		0.85035		0.48365		0.79264		0.53701		0.60103		0		0.01864		0.88185		0.39909		0.06662		0.03917
Santarém		N		36		36		36		36		36		36		36		36		36		36		36		36		36
		NA		6		12		23		4		13		13		7		7		5		14		13		20		13
		HO		0.77778		0.83333		0.77778		0.36111		0.86111		0.80556		0.38889		0.27778		0.25000		0.75000		0.94444		0.58333		0.83333
		HE		0.79734		0.85642		0.94484		0.40767		0.90689		0.90102		0.44405		0.58764		0.38615		0.91080		0.89202		0.88811		0.91862
		P		0.63415		0.34435		0.01305		0.65332		0.10378		0.00949		0.40373		0		0.01369		0.00027		0.98745		0		0.13287
Itaituba		N		32		32		32		32		32		32		32		32		32		32		32		32		32
		NA		6		9		20		4		12		14		6		7		4		15		11		20		17
		HO		0.81250		0.93750		0.96875		0.25000		0.75000		0.84375		0.65625		0.43750		0.18750		0.87500		0.90625		0.75000		0.87500
		HE		0.70288		0.84077		0.93700		0.54315		0.83036		0.86260		0.56448		0.69990		0.28125		0.89980		0.89038		0.87153		0.92460
		P		0.41263		0.79295		0.62233		0.00015		0.51536		0.12325		0.91227		0.00117		0.05406		0.19843		0.19257		0.08096		0.02813
Jacareacanga		N		30		30		30		30		30		30		30		30		30		30		30		30		30
		NA		6		7		21		2		14		13		6		7		4		18		11		15		17
		HO		0.80000		0.93333		0.90000		0.40000		0.80000		0.76667		0.36667		0.40000		0.23333		100000		0.93333		0.76667		0.86667
		HE		0.75593		0.81299		0.95141		0.47232		0.83955		0.90056		0.51638		0.77458		0.27401		0.91695		0.88305		0.83842		0.92373
		P		0.36180		0.27276		0.69234		0.44874		0.29181		0.06973		0.16324		0.00017		0.27912		0.97075		0.85652		0.25618		0.46660
Oriximiná	N		32		32		32		32		32		32		32		32		32		32		32		32		32
	NA		5		10		23		2		13		13		6		6		5		18		12		18		14
	HO		0.71875		0.71875		0.78125		0.56250		0.81250		0.93750		0.62500		0.28125		0.15625		0.84375		0.87500		0.71875		0.81250
	HE		0.75248		0.78770		0.94296		0.47619		0.90526		0.88095		0.52431		0.54514		0.40327		0.92609		0.89137		0.88690		0.90575
	P		0.54949		0.35197		0		0.44973		0.53242		0.96720		0.48547		0.00021		0		0.35519		0.25570		0.02161		0.32848
Nhamundá	N		22		22		22		22		22		22		22		22		22		22		22		22		22
	NA		5		10		19		3		12		14		5		8		5		11		14		13		16
	HO		0.90909		0.86364		100000		0.31818		100000		0.81818		0.36364		0.22727		0.09091		0.77273		0.95455		0.72727		0.90909
	HE		0.72939		0.84249		0.94292		0.46934		0.90698		0.92812		0.42389		0.49894		0.32875		0.89746		0.91226		0.89429		0.91966
	P		0.63207		0.59252		0.94735		0.15532		0.89208		0.29699		0.45518		0.00206		0.0002		0.02995		0.93811		0.04040		0.83638
Parintins	N		35		35		35		35		35		35		35		35		35		35		35		35		35
	NA		9		10		23		2		14		12		9		7		4		16		12		21		16
	HO		0.82857		0.77143		0.80000		0.45714		0.85714		0.77143		0.62857		0.31429		0.17143		0.80000		0.82857		0.80000		0.91429
	HE		0.84306		0.80911		0.94244		0.47371		0.89896		0.85673		0.51511		0.49648		0.26211		0.90559		0.87660		0.90766		0.93168
	P		0.23099		0.16451		0.06190		100000		0.24801		0.04180		0.42919		0.00013		0.02870		0.07424		0.10390		0.03942		0.10865
Borba	N		23		23		23		23		23		23		23		23		23		23		23		23		23
	NA		6		10		20		3		14		10		7		7		5		10		12		22		12
	HO		0.78261		0.95652		0.91304		0.30435		0.95652		0.95652		0.73913		0.39130		0.34783		0.86957		0.78261		0.86957		0.82609
	HE		0.75459		0.82415		0.92174		0.42609		0.90918		0.87923		0.62802		0.60193		0.38357		0.83768		0.90048		0.95169		0.89565
	P		0.38556		0.33521		0.83679		0.35180		0.11077		0.43615		0.48042		0.01270		0.33655		0.66043		0.17557		0		0.03280
Humaitá	N		22		22		22		22		22		22		22		22		22		22		22		22		22
	NA		7		8		16		2		12		8		5		6		3		10		12		16		11
	HO		0.72727		100000		0.77273		0.40909		100000		0.72727		0.77273		0.27273		0.18182		0.90909		0.68182		0.86364		0.90909
	HE		0.74841		0.83298		0.89535		0.42600		0.88055		0.81290		0.69450		0.61839		0.54017		0.89641		0.85095		0.91543		0.86998
	P		0.30767		0.31627		0.00650		100000		0.08600		0.03652		0.27145		0.00012		0.00021		0.01074		0.00257		4e-05		0.00441
Oriximiná	N	N		32		32		32		32		32		32		32		32		32		32		32		32		32
	NA	NA		5		10		23		2		13		13		6		6		5		18		12		18		14
	HO	HO		0.71875		0.71875		0.78125		0.56250		0.81250		0.93750		0.62500		0.28125		0.15625		0.84375		0.87500		0.71875		0.81250
	HE	HE		0.75248		0.78770		0.94296		0.47619		0.90526		0.88095		0.52431		0.54514		0.40327		0.92609		0.89137		0.88690		0.90575
	P	P		0.54949		0.35197		0		0.44973		0.53242		0.96720		0.48547		0.00021		0		0.35519		0.25570		0.02161		0.32848
Nhamundá	N	N		22		22		22		22		22		22		22		22		22		22		22		22		22
	NA	NA		5		10		19		3		12		14		5		8		5		11		14		13		16
	HO	HO		0.90909		0.86364		100000		0.31818		100000		0.81818		0.36364		0.22727		0.09091		0.77273		0.95455		0.72727		0.90909
	HE	HE		0.72939		0.84249		0.94292		0.46934		0.90698		0.92812		0.42389		0.49894		0.32875		0.89746		0.91226		0.89429		0.91966
	P	P		0.63207		0.59252		0.94735		0.15532		0.89208		0.29699		0.45518		0.00206		0.0002		0.02995		0.93811		0.04040		0.83638
Parintins	N	N		35		35		35		35		35		35		35		35		35		35		35		35		35
	NA	NA		9		10		23		2		14		12		9		7		4		16		12		21		16
	HO	HO		0.82857		0.77143		0.80000		0.45714		0.85714		0.77143		0.62857		0.31429		0.17143		0.80000		0.82857		0.80000		0.91429
	HE	HE		0.84306		0.80911		0.94244		0.47371		0.89896		0.85673		0.51511		0.49648		0.26211		0.90559		0.87660		0.90766		0.93168
	P	P		0.23099		0.16451		0.06190		100000		0.24801		0.04180		0.42919		0.00013		0.02870		0.07424		0.10390		0.03942		0.10865
Borba	N	N		23		23		23		23		23		23		23		23		23		23		23		23		23
	NA	NA		6		10		20		3		14		10		7		7		5		10		12		22		12
	HO	HO		0.78261		0.95652		0.91304		0.30435		0.95652		0.95652		0.73913		0.39130		0.34783		0.86957		0.78261		0.86957		0.82609
	HE	HE		0.75459		0.82415		0.92174		0.42609		0.90918		0.87923		0.62802		0.60193		0.38357		0.83768		0.90048		0.95169		0.89565
	P	P		0.38556		0.33521		0.83679		0.35180		0.11077		0.43615		0.48042		0.01270		0.33655		0.66043		0.17557		0		0.03280
Humaitá	N	N		22		22		22		22		22		22		22		22		22		22		22		22		22
	NA	NA		7		8		16		2		12		8		5		6		3		10		12		16		11
	HO	HO		0.72727		100000		0.77273		0.40909		100000		0.72727		0.77273		0.27273		0.18182		0.90909		0.68182		0.86364		0.90909
	HE	HE		0.74841		0.83298		0.89535		0.42600		0.88055		0.81290		0.69450		0.61839		0.54017		0.89641		0.85095		0.91543		0.86998
	P	P		0.30767		0.31627		0.00650		100000		0.08600		0.03652		0.27145		0.00012		0.00021		0.01074		0.00257		4e-05		0.00441
Porto Velho		N		21		21		21		21		21		21		21		21		21		21		21		21		21
		NA		7		12		14		3		9		9		4		6		3		11		10		10		11
		HO		0.66667		0.85714		0.85714		0.28571		0.95238		0.85714		0.57143		0.23810		0.09524		0.76190		0.66667		0.66667		0.85714
		HE		0.66086		0.86876		0.92451		0.43089		0.85830		0.85366		0.56330		0.83624		0.25668		0.85134		0.87108		0.81765		0.89779
		P		0.24042		0.14563		0.00299		0.22524		0.53515		0.22144		0.92765		0		0.00940		0.01689		0.15690		0.03428		0.31101
Manaus		N		35		35		35		35		35		35		35		35		35		35		35		35		35
		NA		5		12		23		3		15		15		6		7		5		17		14		22		15
		HO		0.74286		0.82857		0.82857		0.37143		0.88571		0.82857		0.57143		0.25714		0.31429		0.91429		0.94286		0.71429		0.91429
		HE		0.77019		0.87412		0.95031		0.38551		0.89275		0.87826		0.56812		0.58095		0.46501		0.91636		0.90021		0.92422		0.90021
		P		0.83863		0.25648		0.02631		0.79267		0.22438		0.24195		0.07831		0		0.00374		0.13692		0.97274		0.00068		0.82077
Tapauá		N		28		28		28		28		28		28		28		28		28		28		28		28		28
		NA		6		11		24		4		14		12		5		7		5		16		11		20		16
		HO		0.89286		0.85714		0.96429		0.39286		0.89286		0.89286		0.46429		0.25000		0.28571		0.85714		0.89286		0.82143		0.85714
		HE		0.77532		0.82143		0.94935		0.36558		0.88052		0.87922		0.52208		0.66753		0.32013		0.93831		0.90584		0.91169		0.92857
		P		0.54231		0.00514		0.36882		0.59584		0.11058		0.41443		0.42244		0		0.46334		0.14245		0.14404		0.11140		0.13099
Boca do Acre		N		21		21		21		21		21		21		21		21		21		21		21		21		21
		NA		6		10		18		4		11		11		6		6		4		15		15		16		14
		HO		0.85714		0.85714		0.90476		0.28571		0.71429		0.85714		0.76190		0.23810		0.19048		0.95238		0.85714		0.80952		0.85714
		HE		0.79791		0.85598		0.94425		0.33101		0.88618		0.86411		0.62253		0.59698		0.26481		0.94077		0.90708		0.90012		0.93728
		P		0.69766		0.75245		0.43832		0.55843		0.04746		0.18315		0.35297		0.0001		0.09226		0.78212		0.00721		0.04968		0.30380
Coari		N		29		29		29		29		29		29		29		29		29		29		29		29		29
		NA		8		10		19		4		13		13		6		7		4		16		12		20		16
		HO		0.75862		0.75862		0.68966		0.34483		0.96552		0.86207		0.44828		0.31034		0.10345		0.86207		0.89655		0.62069		0.89655
		HE		0.78584		0.82214		0.93224		0.40351		0.88929		0.89413		0.52511		0.53358		0.28131		0.91349		0.88869		0.88687		0.92922
		P		0.37352		0.32665		0.00484		0.19682		0.54028		0.66646		0.26176		0.01206		0.00034		0.21772		0.23082		0		0.70643
Tefé		N		20		20		20		20		20		20		20		20		20		20		20		20		20
		NA		5		10		15		3		8		12		4		6		3		14		12		17		14
		HO		0.80000		0.70000		0.85000		0.45000		0.95000		0.80000		0.60000		0.35000		0.15000		0.95000		0.90000		0.75000		0.90000
		HE		0.76538		0.84872		0.93333		0.36795		0.85385		0.89744		0.56795		0.67692		0.14487		0.91795		0.89872		0.90256		0.92179
		P		0.39436		0.31869		0.11100		0.63453		0.97316		0.06542		0.81427		0.00268		100000		0.56750		0.99575		0.03460		0.23873
Carauari		N		25		25		25		25		25		25		25		25		25		25		25		25		25
		NA		5		9		23		3		14		12		7		7		5		16		15		17		14
		HO		0.76000		0.72000		0.96000		0.44000		0.88000		0.84000		0.72000		0.40000		0.32000		0.84000		0.92000		0.92000		0.80000
		HE		0.74449		0.82694		0.96327		0.51347		0.93143		0.87265		0.60163		0.70449		0.35265		0.92490		0.90776		0.92163		0.92898
		P		0.45000		0.10527		0.51133		0.80703		0.10210		0.27364		0.58891		0.0006		0.52349		0.52734		0.83446		0.79243		0.05155
Eirunepé		N		20		20		20		20		20		20		20		20		20		20		20		20		20
		NA		5		10		18		3		8		10		6		7		4		11		12		15		11
		HO		0.75000		0.85000		0.90000		0.50000		0.85000		0.85000		0.65000		0.55000		0.30000		0.85000		0.95000		0.85000		0.75000
		HE		0.77692		0.84744		0.93333		0.53718		0.87179		0.87308		0.59487		0.69487		0.55000		0.85897		0.89487		0.93205		0.89487
		P		0.39012		0.05662		0.00025		100000		0.00475		0.28430		0.76006		0.43987		0.00551		0.02199		0.08259		0.00355		0.0022
Fonte Boa		N		31		31		31		31		31		31		31		31		31		31		31		31		31
		NA		5		11		21		3		13		11		7		6		5		19		14		19		14
		HO		0.77419		0.80645		0.96774		0.25806		0.83871		0.93548		0.48387		0.29032		0.22581		0.93548		0.93548		0.77419		0.90323
		HE		0.74141		0.81438		0.94712		0.36224		0.89318		0.89847		0.50767		0.32099		0.45796		0.92173		0.89847		0.92015		0.91433
		P		0.81380		0.72096		0.93885		0.19880		0.47198		0.93775		0.89825		0.45013		0.00153		0.46842		0.48140		0.02161		0.91628
Tabatinga		N		37		37		37		37		37		37		37		37		37		37		37		37		37
		NA		5		11		20		2		13		14		6		7		6		16		14		23		16
		HO		0.89189		0.83784		0.89189		0.37838		0.89189		0.75676		0.62162		0.29730		0.18919		0.86486		0.91892		0.67568		0.89189
		HE		0.77638		0.83932		0.94261		0.44428		0.89374		0.87893		0.55572		0.50352		0.39541		0.92373		0.89708		0.87893		0.93225
		P		0.07236		0.35128		0.00118		0.45682		0.56835		0.02652		0.79571		0.00082		3e-05		0.16745		0.74689		0.00158		0.44330
Guaporé		N		38		38		38		38		38		38		38		38		38		38		38		38		38
		NA		5		10		18		4		11		11		6		8		4		13		12		17		12
		HO		0.73684		0.84211		0.68421		0.36842		0.86842		0.78947		0.57895		0.26316		0.15789		0.73684		0.76316		0.81579		0.78947
		HE		0.67684		0.84842		0.83263		0.38281		0.87193		0.78000		0.51263		0.61368		0.24281		0.83789		0.88807		0.85439		0.84070
		P		0.39722		0.09103		0.00138		0.04532		0.54984		0.42188		0.39173		0		0.01018		0.00996		0.00063		0.81015		0.40564
