# Supplementary material for: A Multilocus Approach to Understanding Historical and Contemporary Demography of the Keystone Floodplain Species Colossoma macropomum (Teleostei: Characiformes)
Source: Front Genet. 2018 Aug 14;9:263. doi: 10.3389/fgene.2018.00263 (PMC6102471; doi:10.3389/fgene.2018.00263)
Supplement: Supplementary file 4 [file Table_4.xls]

## Sheet: Sheet1
Supplementary Table S4 - Pairwise Gst values between localities of Colossoma macropomum.
	Mexiana	Almeirim	Santarem	Itaituba	Jacareacanga	Oriximina	Nhamunda	Parintins	Borba	Humaita	Porto Velho	Guaporé	Manaus	Tapaua	Boca do Acre	Coari	Tefe	Carauari	Eirunepe	FonteBoa	Tabatinga
Mexiana	0	0.085	0.074	0.099	0.102	0.078	0.088	0.086	0.099	0.122	0.124	0.11	0.086	0.091	0.091	0.081	0.107	0.089	0.105	0.082	0.076
Almeirim	0.085	0	0.066	0.076	0.075	0.065	0.086	0.062	0.078	0.11	0.11	0.095	0.071	0.074	0.083	0.071	0.074	0.07	0.085	0.074	0.065
Santarem	0.074	0.066	0	0.082	0.086	0.069	0.073	0.069	0.075	0.12	0.116	0.099	0.064	0.073	0.074	0.06	0.09	0.073	0.09	0.058	0.062
Itaituba	0.099	0.076	0.082	0	0.069	0.075	0.092	0.077	0.096	0.105	0.102	0.11	0.084	0.083	0.084	0.074	0.075	0.072	0.086	0.089	0.073
Jacareacanga	0.102	0.075	0.086	0.069	0	0.073	0.097	0.08	0.099	0.123	0.103	0.1	0.086	0.093	0.087	0.079	0.077	0.075	0.094	0.092	0.078
Oriximina	0.078	0.065	0.069	0.075	0.073	0	0.075	0.058	0.084	0.112	0.1	0.084	0.072	0.081	0.076	0.067	0.073	0.073	0.083	0.075	0.061
Nhamunda	0.088	0.086	0.073	0.092	0.097	0.075	0	0.081	0.09	0.131	0.117	0.11	0.08	0.082	0.086	0.075	0.086	0.091	0.099	0.064	0.068
Parintins	0.086	0.062	0.069	0.077	0.08	0.058	0.081	0	0.084	0.108	0.108	0.097	0.08	0.077	0.066	0.075	0.076	0.07	0.079	0.081	0.059
Borba	0.099	0.078	0.075	0.096	0.099	0.084	0.09	0.084	0	0.128	0.113	0.09	0.082	0.092	0.094	0.086	0.093	0.085	0.09	0.076	0.079
Humaita	0.122	0.11	0.12	0.105	0.123	0.112	0.131	0.108	0.128	0	0.118	0.139	0.108	0.109	0.112	0.116	0.121	0.113	0.128	0.118	0.109
PortoVelho	0.124	0.11	0.116	0.102	0.103	0.1	0.117	0.108	0.113	0.118	0	0.09	0.101	0.108	0.104	0.102	0.101	0.095	0.112	0.114	0.103
Guaporé	0.11	0.095	0.099	0.11	0.1	0.084	0.11	0.097	0.09	0.139	0.09	0	0.087	0.105	0.112	0.094	0.093	0.098	0.115	0.093	0.095
Manaus	0.086	0.071	0.064	0.084	0.086	0.072	0.08	0.08	0.082	0.108	0.101	0.087	0	0.086	0.08	0.064	0.08	0.079	0.095	0.064	0.062
Tapaua	0.091	0.074	0.073	0.083	0.093	0.081	0.082	0.077	0.092	0.109	0.108	0.105	0.086	0	0.08	0.08	0.087	0.082	0.103	0.083	0.074
Boca do Acre	0.091	0.083	0.074	0.084	0.087	0.076	0.086	0.066	0.094	0.112	0.104	0.112	0.08	0.08	0	0.073	0.083	0.076	0.096	0.083	0.066
Coari	0.081	0.071	0.06	0.074	0.079	0.067	0.075	0.075	0.086	0.116	0.102	0.094	0.064	0.08	0.073	0	0.068	0.072	0.094	0.064	0.06
Tefe	0.107	0.074	0.09	0.075	0.077	0.073	0.086	0.076	0.093	0.121	0.101	0.093	0.08	0.087	0.083	0.068	0	0.08	0.102	0.08	0.066
Carauari	0.089	0.07	0.073	0.072	0.075	0.073	0.091	0.07	0.085	0.113	0.095	0.098	0.079	0.082	0.076	0.072	0.08	0	0.083	0.083	0.066
Eirunepe	0.105	0.085	0.09	0.086	0.094	0.083	0.099	0.079	0.09	0.128	0.112	0.115	0.095	0.103	0.096	0.094	0.102	0.083	0	0.105	0.086
FonteBoa	0.082	0.074	0.058	0.089	0.092	0.075	0.064	0.081	0.076	0.118	0.114	0.093	0.064	0.083	0.083	0.064	0.08	0.083	0.105	0	0.062
Tabatinga	0.076	0.065	0.062	0.073	0.078	0.061	0.068	0.059	0.079	0.109	0.103	0.095	0.062	0.074	0.066	0.06	0.066	0.066	0.086	0.062	0
