# Supplementary material for: A Multilocus Approach to Understanding Historical and Contemporary Demography of the Keystone Floodplain Species Colossoma macropomum (Teleostei: Characiformes)
Source: Front Genet. 2018 Aug 14;9:263. doi: 10.3389/fgene.2018.00263 (PMC6102471; doi:10.3389/fgene.2018.00263)
Supplement: Supplementary file 5 [file Table_5.xls]

## Sheet: Sheet1
Supplementary Table S5 - Matrix of pairwise Fst values between localities of Colossoma macropomum.
Label	Population name
1:Mexiana	Mexiana
2:Almerim	Almerim
3:Santarem	Santarem
4:Itaituba	Itaituba
5:Jacareacanga	Jacareacanga
6:Oriximina	Oriximina
7:Nhamunda	Nhamunda
8:Parintins	Parintins
9:Borba	Borba
10:Humaita	Humaita
11:Porto_Velho	Porto_Velho
12:Guapore	Guapore
13:Manaus	Manaus
14:Tapaua	Tapaua
15:Boca_do_Acre	Boca_do_Acre
16:Coari	Coari
17:Tefe	Tefe
18:Carauari	Carauari
19:Eirunepe	Eirunepe
20:Fonte_Bo	Fonte_Boa
21:Tabatinga	Tabatinga
Population pairwise FSTs
Distance method: No. of different alleles (FST)
1 2 3 4 5 6 7 8 9 10 11 12 13 14 15 16 17 18 19 20 21
1 0.00000
2 0.00326 0.00000
3 0.00119 -0.00156 0.00000
4 0.01524 0.01028 0.01508 0.00000
5 0.01411 0.00668 0.01058 -0.00200 0.00000
6 0.00257 0.00066 0.00265 0.00708 0.00397 0.00000
7 0.00000 0.00504 0.00099 0.01115 0.01113 0.00067 0.00000
8 0.00573 0.00105 0.00212 0.01391 0.01234 -0.00159 0.00424 0.00000
9 0.01238 0.00751 0.00601 0.02344 0.01995 0.00742 0.01150 0.01301 0.00000
10 0.02154 0.02273 0.02408 0.02550 0.02969 0.02272 0.02966 0.02563 0.02965 0.00000
11 0.03608 0.03107 0.02685 0.02997 0.02061 0.02596 0.02915 0.03321 0.02701 0.03296 0.00000
12 0.03393 0.03144 0.02592 0.03949 0.03382 0.02318 0.03091 0.02805 0.01375 0.05555 0.02486 0.00000
13 0.01057 0.00086 0.00141 0.01410 0.01030 0.00617 0.01007 0.00968 0.01365 0.01873 0.02930 0.03081 0.00000
14 0.00647 0.00118 0.00208 0.01106 0.00981 0.00380 0.00145 0.00319 0.01318 0.02180 0.02959 0.03356 0.00863 0.00000
15 0.01432 0.00544 0.00535 0.01607 0.01039 0.00758 0.01149 0.00614 0.01245 0.02152 0.03724 0.03312 0.00197 0.00024 0.00000
16 0.00680 0.00302 -0.00075 0.01556 0.01131 0.00283 -0.00039 0.00641 0.00895 0.02634 0.02526 0.02281 0.00435 0.00318 0.00350 0.00000
17 0.01690 0.00100 0.00860 0.00953 0.00392 0.00411 0.00774 0.01020 0.00845 0.02577 0.02161 0.02413 0.00357 0.00228 0.00157 0.00394 0.00000
18 0.00634 0.00194 0.00392 0.00211 0.00482 0.00026 0.00634 0.00098 0.00742 0.02078 0.02517 0.02919 0.00547 0.00434 0.00590 0.00719 0.00631 0.00000
19 0.01363 0.01458 0.01598 0.01728 0.01716 0.01375 0.01660 0.01430 0.01659 0.03378 0.03087 0.04377 0.01761 0.02348 0.02633 0.02277 0.01922 0.00698 0.00000
20 0.00399 0.00018 0.00176 0.01867 0.01806 0.00263 -0.00058 0.00583 0.00833 0.02691 0.03716 0.02846 0.00607 0.00407 0.01055 0.00039 0.00944 0.01011 0.02474 0.00000
21 0.00277 0.00077 -0.00113 0.01359 0.01195 -0.00062 0.00108 0.00204 0.00594 0.02343 0.02792 0.02781 0.00236 0.00619 0.00303 0.00050 0.00444 0.00100 0.01241 0.00390 0.00000
FST P values
Number of permutations : 1023
1 2 3 4 5 6 7 8 9 10 11 12 13 14 15 16 17 18 19 20 21
1 *
2 0.18359+-0.0116 *
3 0.54004+-0.0149 0.91406+-0.0087 *
4 0.00000+-0.0000 0.00391+-0.0019 0.00000+-0.0000 *
5 0.00000+-0.0000 0.03027+-0.0051 0.00195+-0.0014 0.84961+-0.0092 *
6 0.27832+-0.0145 0.54688+-0.0156 0.34961+-0.0131 0.03320+-0.0053 0.20215+-0.0140 *
7 0.61328+-0.0141 0.11621+-0.0097 0.63477+-0.0126 0.01660+-0.0039 0.01562+-0.0039 0.58496+-0.0174 *
8 0.05273+-0.0072 0.45801+-0.0129 0.37012+-0.0154 0.00098+-0.0010 0.00000+-0.0000 0.85840+-0.0099 0.22559+-0.0161 *
9 0.00098+-0.0010 0.03418+-0.0050 0.12891+-0.0091 0.00000+-0.0000 0.00000+-0.0000 0.04590+-0.0056 0.01562+-0.0044 0.00098+-0.0010 *
10 0.00098+-0.0010 0.00000+-0.0000 0.00000+-0.0000 0.00000+-0.0000 0.00000+-0.0000 0.00098+-0.0010 0.00000+-0.0000 0.00000+-0.0000 0.00098+-0.0010 *
11 0.00000+-0.0000 0.00000+-0.0000 0.00000+-0.0000 0.00000+-0.0000 0.00000+-0.0000 0.00000+-0.0000 0.00000+-0.0000 0.00000+-0.0000 0.00000+-0.0000 0.00000+-0.0000 *
12 0.00000+-0.0000 0.00000+-0.0000 0.00000+-0.0000 0.00000+-0.0000 0.00000+-0.0000 0.00000+-0.0000 0.00000+-0.0000 0.00000+-0.0000 0.00098+-0.0010 0.00000+-0.0000 0.00000+-0.0000 *
13 0.00098+-0.0010 0.53711+-0.0156 0.50977+-0.0172 0.00000+-0.0000 0.00391+-0.0019 0.04590+-0.0069 0.01172+-0.0030 0.00293+-0.0016 0.00391+-0.0019 0.00000+-0.0000 0.00000+-0.0000 0.00000+-0.0000 *
14 0.03418+-0.0057 0.43555+-0.0158 0.43066+-0.0200 0.00293+-0.0016 0.01465+-0.0037 0.21094+-0.0141 0.45801+-0.0126 0.22754+-0.0158 0.00488+-0.0025 0.00098+-0.0010 0.00000+-0.0000 0.00000+-0.0000 0.01172+-0.0030 *
15 0.00098+-0.0010 0.09668+-0.0086 0.18555+-0.0111 0.00000+-0.0000 0.02148+-0.0038 0.06543+-0.0078 0.01660+-0.0031 0.09863+-0.0087 0.01660+-0.0042 0.00391+-0.0019 0.00000+-0.0000 0.00000+-0.0000 0.42383+-0.0148 0.58789+-0.0167 *
16 0.04004+-0.0060 0.25879+-0.0167 0.85059+-0.0099 0.00195+-0.0014 0.00488+-0.0025 0.34570+-0.0147 0.73828+-0.0147 0.05469+-0.0064 0.02441+-0.0036 0.00000+-0.0000 0.00000+-0.0000 0.00000+-0.0000 0.16699+-0.0125 0.29980+-0.0139 0.32422+-0.0139 *
17 0.00098+-0.0010 0.48828+-0.0167 0.04199+-0.0067 0.02148+-0.0043 0.24121+-0.0123 0.26172+-0.0128 0.08008+-0.0110 0.01270+-0.0034 0.06152+-0.0071 0.00195+-0.0014 0.00293+-0.0016 0.00000+-0.0000 0.25391+-0.0134 0.37500+-0.0165 0.49316+-0.0163 0.27148+-0.0131 *
18 0.05273+-0.0066 0.34375+-0.0125 0.25879+-0.0170 0.35156+-0.0113 0.16016+-0.0123 0.62598+-0.0134 0.11719+-0.0112 0.49121+-0.0149 0.05469+-0.0086 0.00195+-0.0014 0.00000+-0.0000 0.00000+-0.0000 0.10449+-0.0088 0.14551+-0.0100 0.12793+-0.0113 0.05859+-0.0067 0.10156+-0.0104 *
19 0.00293+-0.0016 0.00098+-0.0010 0.00098+-0.0010 0.00098+-0.0010 0.00098+-0.0010 0.00391+-0.0019 0.00391+-0.0019 0.00488+-0.0020 0.00293+-0.0016 0.00000+-0.0000 0.00000+-0.0000 0.00000+-0.0000 0.00098+-0.0010 0.00000+-0.0000 0.00000+-0.0000 0.00000+-0.0000 0.00000+-0.0000 0.09473+-0.0090 *
20 0.14355+-0.0093 0.58008+-0.0137 0.46777+-0.0170 0.00000+-0.0000 0.00000+-0.0000 0.29492+-0.0161 0.67285+-0.0162 0.05566+-0.0077 0.02344+-0.0046 0.00000+-0.0000 0.00000+-0.0000 0.00000+-0.0000 0.03711+-0.0062 0.15039+-0.0101 0.00488+-0.0020 0.62207+-0.0098 0.02441+-0.0045 0.00684+-0.0023 0.00000+-0.0000 *
21 0.23145+-0.0159 0.51465+-0.0163 0.84863+-0.0104 0.00098+-0.0010 0.00195+-0.0014 0.75977+-0.0140 0.54102+-0.0159 0.34473+-0.0176 0.06934+-0.0098 0.00000+-0.0000 0.00000+-0.0000 0.00000+-0.0000 0.28809+-0.0143 0.04980+-0.0074 0.26953+-0.0128 0.60449+-0.0149 0.18262+-0.0112 0.51465+-0.0112 0.00977+-0.0029 0.12695+-0.0119 *
